# Supplementary material for: Transcriptional signatures associated with persisting CD19 CAR-T cells in children with leukemia
Source: Nat Med. 2023 Jul 6;29(7):1700–9. doi: 10.1038/s41591-023-02415-3 (PMC10353931; doi:10.1038/s41591-023-02415-3)
Supplement: Supplementary file 2 — Supplementary Tables 1–8. [file 41591_2023_2415_MOESM2_ESM.xlsx]

## Sheet: TableS1
Supplementary Table 1: Sample Breakdown
Patient	Timepoint	Timepoint Bin	Source	Sort	GEX.Sample*	TCR.Sample*	Immunophenotyping	Panel		Abbreviations
P09	M01	Early	PB	CD3+CAT+,NoSo	CAR-T12187583,CAR-T12187584	CAR-T12187583,CAR-T12187584	No			M = Month
P09	M02	Early	PB	NA	NA	NA	Yes	Cell Identification, Exhaustion		PB = Peripheral Blood
P09	M03	Early	PB	CD3+CAT+,NoSo	CAR-T11816465,CAR-T11816466	CAR-T11816473,CAR-T11816474	Yes	Cell Identification(-CD95), Early Panel		BM = Bone Marrow
P09	M06	Mid	BM	CD3+CAT+,NoSo	CAR-T11816467,CAR-T11816468	CAR-T11816475,CAR-T11816476	No			PROD = Product
P09	M07	Late	BM	NA	NA	NA	Yes	Cell Identification, Exhaustion, Late Panel		NoSo = No Sort
P09	M09	Late	PB	CD3+CAT+,NoSo	CAR-T12187589,CAR-T12187590	CAR-T12187589,CAR-T12187590	No			NA = Not Applicable
P09	M11.5	Late	PB	CD3+CAT+,NoSo	CAR-T10484033,CAR-T10484034	CAR-T10484033,CAR-T10484034	No
P02	M0	Product	PROD	CD3+CAT+,NoSo	CAR-T11141509,CAR-T11141510	CAR-T11141511,CAR-T11141512	No
P02	M01	Early	BM	CD3+CAT+,NoSo	CAR-T10593341,CAR-T10593342	CAR-T10593341,CAR-T10593342	Yes	Cell Identification(-CD95), Early Panel		Panel Markers
P02	M02	Early	PB	CD3+CAT+,NoSo	CAR-T10310322,CAR-T10310324	CAR-T10310322,CAR-T10310324	Yes	Cell Identification, Early Panel, Late Panel, Exhaustion			Cell Identification	Exhaustion	Early	Late	CD8b-NK
P02	M05	Mid	BM	CD3+CAT+,NoSo	CAR-T10484037,CAR-T10484038	CAR-T10484037,CAR-T10484038	No			Markers	CD4	PD-1	CXCR6	TIGIT	CD8b
P02	M05	Mid	PB	NA	NA	NA	Yes	Cell Idenfication, Exhaustion			CD8	TIM3	GPR56	GPR183	CD16
P02	M06	Mid	BM	NoSo	CAR-T10310321	CAR-T10310321	No				TCRyd	LAG3	CX3CR1	GZMK	CD56
P02	M15	Late	BM	CD3+CAT+,NoSo	CAR-T11252627,CAR-T11252628	CAR-T11252627,CAR-T11252628	No				CD45RA		NKG7
P02	M21	Late	PB	CD3+CAT+,NoSo	CAR-T12187585,CAR-T12187586	CAR-T12187585,CAR-T12187586	No				CCR7		CXCR4
P02	M21	Late	BM	NA	NA	NA	Yes	Cell Identification(-CD95), Late Panel			CD95		CD16a
P02	M24	Late	PB	NA	NA	NA	Yes	CD8beta-NK panel					CD52
P02	M36	Late	PB	NA	NA	NA	Yes	Cell Identification, Exhaustion
P13	M03	Early	BM	CD3+CAT+,NoSo	CAR-T11252629,CAR-T11252630	CAR-T11252629,CAR-T11252630	No
P13	M03	Early	PB	CD3+CAT+,NoSo	CAR-T10484035,CAR-T10484036	CAR-T10484035,CAR-T10484036	Yes	Cell Identification, Exhaustion, Early Panel, Late Panel
P01	M0	Product	PROD	CD3+CAT+,NoSo	CAR-T11388816,CAR-T11388817	CAR-T11388816,CAR-T11388817	No
P01	M01	Early	PB	CD3+CAT+,NoSo	CAR-T11528949,CAR-T11528950	CAR-T11528949,CAR-T11528950	No
P01	M01	Early	BM	NA	NA	NA	Yes	Cell Identification(-CD95), Early Panel, Late Panel
P01	M02	Early	PB	NA	NA	NA	Yes	Cell Identification, Memory/Exhaustion
P01	M03	Early	BM	CD3+CAT+,NoSo	CAR-T10593343,CAR-T10593344	CAR-T10593343,CAR-T10593344	No
P01	M03	Early	PB	CD3+CAT+,NoSo	CAR-T10403301,CAR-T10403303	CAR-T10403305,CAR-T10403307	No
P01	M05	Mid	BM	CD3+CAT+,NoSo	CAR-T11388808,CAR-T11388809	CAR-T11388808,CAR-T11388809	No
P01	M05	Mid	PB	CD3+CAT+,NoSo	CAR-T10310328,CAR-T10310329	CAR-T10310328,CAR-T10310329	Yes	Cell Identification, Exhaustion
P01	M06	Mid	BM	NoSo	CAR-T10310320	CAR-T10310320	No
P01	M07	Late	PB	CD3+CAT+,NoSo	CAR-T11816469,CAR-T11816470	CAR-T11816477,CAR-T11816478	No
P01	M09	Late	PB	CD3+CAT+,NoSo	CAR-T12187587,CAR-T12187588	CAR-T12187587,CAR-T12187588	No
P01	M21	Late	PB	NA	NA	NA	Yes	Cell Identification(-CD95), Late Panel
P01	M24	Late	PB	NA	NA	NA	Yes	CD8beta-NK panel
P01	M36	Late	PB	NA	NA	NA	Yes	Cell Identification, Exhaustion
P01	M48	Late	PB	CD3+CAT+,NoSo	CAR-T9422250,CAR-T9422251	CAR-T9422252,CAR-T9422253	Yes	Cell Identification, Exhaustion
P01	M60	Late	PB	CD3+CAT+,NoSo	CAR-T11388812,CAR-T11388813	CAR-T11388812,CAR-T11388813	No
P01	M72	Late	PB	NA	NA	NA	Yes	Cell Identification, Exhaustion, Late Panel
P08	M02	Early	BM	CD3+CAT+,NoSo	CAR-T11388814,CAR-T11388815	CAR-T11388814,CAR-T11388815	No
P08	M02	Early	PB	NA	NA	NA	Yes	Cell Identification, Exhaustion, Early Late, Late Panel
P08	M03	Early	PB	CD3+CAT+,NoSo	CAR-T10484039,CAR-T10484040	CAR-T10484039,CAR-T10484040	No
P08	M14	Late	BM	CD3+CAT+,NoSo	CAR-T11388818,CAR-T11388819	CAR-T11388818,CAR-T11388819	Yes	Cell Identification, Late Panel, Exhaustion
P10	M02	Early	BM	NA	NA	NA	Yes	Cell Identification(-CD95), Late Panel, Early Panel
P10	M03	Early	PB	CD3+CAT+,NoSo	CAR-T10310323,CAR-T10310325	CAR-T10310323,CAR-T10310325	No
P10	M04	Mid	BM	CD3+CAT+,NoSo	CAR-T10484043,CAR-T10484044	CAR-T10484043,CAR-T10484044	No
P11	M02	Early	BM	NA	NA	NA	Yes	Cell Identification(-CD95), Early Panel, Late Panel
P11	M03	Early	PB	CD3+CAT+,NoSo	CAR-T10484041,CAR-T10484042	CAR-T10484041,CAR-T10484042	Yes	Cell Identification, Exhaustion
P06	M01	Early	BM	CD3+CAT+,NoSo	CAR-T11388810,CAR-T11388811	CAR-T11388810,CAR-T11388811	No
P06	M01	Early	PB	NA	NA	NA	Yes	Cell Identification(-CD95), Early Panel, Late Panel
P06	M02	Early	PB	NA	NA	NA	Yes	Cell Identification, Exhaustion
P06	M05	Mid	BM	CD3+CAT+,NoSo	CAR-T11816471,CAR-T11816472	CAR-T11816479,CAR-T11816480	No
P06	M06	Mid	PB	NA	NA	NA	Yes	Cell Identification, Exhaustion
P06	M7.5	Late	BM	CD3+CAT+,NoSo	CAR-T10593347,CAR-T10593348	CAR-T10593347,CAR-T10593348	No
P06	M15	Late	BM	NA	NA	NA	Yes	Cell Identification(-CD95), Late Panel
P06	M18	Late	PB	CD3+CAT+,NoSo	CAR-T10593349,CAR-T10593350	CAR-T10593349,CAR-T10593350	Yes	CD8beta-NK panel
P06	M24	Late	PB	NA	NA	NA	Yes	Cell Identification, Exhaustion
P03	M01	Early	BM	CD3+CAT+,NoSo	CAR-T11528947,CAR-T11528948	CAR-T11528947,CAR-T11528948	No
P03	M01	Early	PB	NA	NA	NA	Yes	Cell Identification(-CD95), Early Panel, Late Panel
P03	M03	Early	PB	NA	NA	NA	Yes	Cell Identification, Exhaustion
P03	M06	Mid	BM	CD3+CAT+,NoSo	CAR-T10484045,CAR-T10484046	CAR-T10484045,CAR-T10484046	No
P03	M06	Mid	PB	CD3+CAT+,NoSo	CAR-T10403302,CAR-T10403304	CAR-T10403306,CAR-T10403308	Yes	Cell Identification, Exhaustion
P03	M18	Late	PB	NA	NA	NA	Yes	Cell Identification, Exhaustion, Late Panel, CD8beta-NK panel
P03	M21	Late	PB	NA	NA	NA	Yes	Cell Identification(-CD95;TCRyd), Exhaustion(-PD-1;LAG3)
P03	M24	Late	PB	NA	NA	NA	Yes	Cell Identification(-TCRyd), Exhaustion(-PD-1)
P03	M36	Late	PB	CD3-CAT-,CD3+CAT-,CD3+CAT+	CAR-T10191181,CAR-T10191180,CAR-T10191179	CAR-T10191184,CAR-T10191183,CAR-T10191182	Yes	Cell Identification(-TCRyd)
P03	M48	Late	PB	CD3+CAT+,NoSo	CAR-T12599487,CAR-T12599488	CAR-T12599487,CAR-T12599488	Yes	Cell Identification, Exhaustion
P05	M01	Early	BM	CD3+CAT+,NoSo	CAR-T12724302,CAR-T12724303	CAR-T12724304,CAR-T12724305	No
P05	M06	Mid	PB	CD3+CAT+,NoSo	CAR-T12599483,CAR-T12599484	CAR-T12599483,CAR-T12599484	No
P05	M09	Late	PB	NA	NA	NA	Yes	Cell Identification(-TCRyd), Exhaustion(-PD-1)
P05	M12	Late	BM	CD3+CAT+,NoSo	CAR-T10593345,CAR-T10593346	CAR-T10593345,CAR-T10593346	No
P05	M18	Late	BM	NA	NA	NA	Yes	Cell Identification(-CD95), Late Panel
P05	M24	Late	BM	NA	NA	NA	Yes	CD8beta-NK panel
P05	M30	Late	PB	CD3+CAT+,NoSo	CAR-T10310326,CAR-T10310327	CAR-T10310326,CAR-T10310327	Yes	Cell Identification(-TCRyd), Exhaustion
P05	M36	Late	PB	CD3+CAT+,NoSo	CAR-T12599485,CAR-T12599486	CAR-T12599485,CAR-T12599486	Yes	Cell Identification(-TCRyd), Exhaustion
*Follow Sort Order
NOTE: The Early and Late panel comprise all the "cell identification" markers except CD95

## Sheet: TableS2
Supplementary Table 2: 10X CellRanger Output (Sequencing Statistics)
Estimated.Number.of.Cells	Mean.Reads.per.Cell	Median.Genes.per.Cell	Number.of.Reads	Valid.Barcodes	Sequencing.Saturation	Q30.Bases.in.Barcode	Q30.Bases.in.RNA.Read	Q30.Bases.in.UMI	Reads.Mapped.to.Genome	Reads.Mapped.Confidently.to.Genome	Reads.Mapped.Confidently.to.Intergenic.Regions	Reads.Mapped.Confidently.to.Intronic.Regions	Reads.Mapped.Confidently.to.Exonic.Regions	Reads.Mapped.Confidently.to.Transcriptome	Reads.Mapped.Antisense.to.Gene	Fraction.Reads.in.Cells	Total.Genes.Detected	Median.UMI.Counts.per.Cell	Sample
1239	1328750	2609	1646321489	0.916	0.986	0.962	0.884	0.956	0.843	0.755	0.036	0.072	0.647	0.601	0.024	0.946	19682	7416	CAR-T9422250
4878	217478	1496	1060861914	0.938	0.924	0.961	0.906	0.956	0.738	0.54	0.029	0.068	0.444	0.416	0.011	0.632	20158	2911	CAR-T9422251
1750	477089	2496	834906995	0.937	0.977	0.964	0.947	0.958	0.952	0.914	0.043	0.101	0.77	0.692	0.055	0.963	19706	6232	CAR-T10191179
3254	251786	1547	819313488	0.943	0.972	0.965	0.939	0.957	0.921	0.871	0.029	0.071	0.772	0.715	0.037	0.957	19568	4400	CAR-T10191180
3148	325719	1240	1025365165	0.944	0.982	0.965	0.923	0.958	0.863	0.815	0.03	0.109	0.677	0.627	0.033	0.895	19610	2610	CAR-T10191181
229	1784470	106	408643807	0.896	0.992	0.964	0.861	0.958	0.65	0.37	0.074	0.147	0.149	0.127	0.016	0.593	11748	501	CAR-T10310320
133	3951540	583	525554940	0.884	0.995	0.965	0.855	0.959	0.637	0.347	0.043	0.102	0.202	0.172	0.024	0.791	12222	1039	CAR-T10310321
1431	419934	1729	600926485	0.919	0.978	0.968	0.927	0.96	0.887	0.769	0.032	0.109	0.628	0.572	0.037	0.901	18176	4182	CAR-T10310322
753	651827	1324	490826459	0.922	0.987	0.967	0.888	0.959	0.74	0.633	0.03	0.103	0.499	0.451	0.033	0.896	15663	3052	CAR-T10310323
1005	599419	1501	602416139	0.915	0.986	0.968	0.919	0.959	0.858	0.71	0.032	0.119	0.559	0.508	0.034	0.91	17020	3435	CAR-T10310324
1383	356619	1808	493204715	0.925	0.958	0.967	0.878	0.959	0.715	0.581	0.025	0.096	0.46	0.423	0.025	0.913	18655	4528	CAR-T10310325
3577	167235	2676	598203021	0.913	0.922	0.968	0.935	0.96	0.919	0.834	0.04	0.094	0.699	0.626	0.052	0.976	20645	6602	CAR-T10310326
1647	332330	1792	547348624	0.928	0.954	0.965	0.841	0.959	0.592	0.467	0.018	0.049	0.4	0.365	0.024	0.958	18657	4812	CAR-T10310327
2535	192964	1629	489164682	0.925	0.95	0.968	0.898	0.961	0.787	0.683	0.029	0.105	0.549	0.497	0.036	0.931	18448	4201	CAR-T10310328
3391	156628	1555	531127954	0.928	0.92	0.966	0.881	0.959	0.731	0.571	0.022	0.136	0.413	0.375	0.025	0.882	19925	3750	CAR-T10310329
4249	210593	1885	894812038	0.89	0.961	0.959	0.943	0.951	0.958	0.84	0.032	0.07	0.738	0.653	0.064	0.962	20055	4833	CAR-T10403301
120	3967587	1283	476110486	0.895	0.997	0.959	0.92	0.952	0.874	0.755	0.051	0.107	0.597	0.531	0.047	0.943	11932	3877	CAR-T10403302
4760	159030	1946	756985047	0.913	0.942	0.96	0.931	0.952	0.915	0.778	0.031	0.077	0.67	0.611	0.041	0.954	21060	4764	CAR-T10403303
4943	105686	1371	522409979	0.925	0.928	0.96	0.918	0.952	0.884	0.739	0.029	0.076	0.635	0.597	0.022	0.915	19904	3664	CAR-T10403304
3059	130979	18	400666938	0.913	0.998	0.959	0.873	0.952	0.729	0.457	0.045	0.194	0.218	0.198	0.012	0.869	9822	24	CAR-T10484033
4683	102688	293	480888745	0.907	0.991	0.962	0.921	0.953	0.894	0.75	0.037	0.156	0.557	0.518	0.022	0.939	17304	427	CAR-T10484034
338	1371332	276	463510288	0.907	0.992	0.962	0.902	0.953	0.817	0.586	0.035	0.244	0.307	0.276	0.018	0.305	12862	579	CAR-T10484035
3872	97489	281	377479029	0.901	0.987	0.961	0.914	0.952	0.852	0.655	0.046	0.221	0.389	0.353	0.021	0.908	16371	364	CAR-T10484036
337	1486973	1108	501109992	0.915	0.99	0.962	0.892	0.952	0.781	0.608	0.033	0.211	0.364	0.331	0.017	0.628	14044	2125	CAR-T10484037
9816	51504	321	505571317	0.904	0.954	0.962	0.898	0.954	0.802	0.583	0.037	0.187	0.359	0.328	0.016	0.679	19375	417	CAR-T10484038
81	4948678	985	400842977	0.912	0.994	0.961	0.891	0.953	0.772	0.576	0.036	0.226	0.315	0.288	0.013	0.297	11080	1783	CAR-T10484039
1097	405414	771	444739551	0.917	0.944	0.96	0.898	0.953	0.813	0.62	0.028	0.207	0.385	0.354	0.015	0.212	17137	1200	CAR-T10484040
2484	162743	1009	404253963	0.936	0.935	0.96	0.904	0.952	0.837	0.695	0.036	0.238	0.42	0.387	0.014	0.462	17702	1679	CAR-T10484041
1068	362719	833	387384626	0.921	0.929	0.962	0.91	0.955	0.849	0.569	0.039	0.186	0.344	0.316	0.014	0.298	16730	1323	CAR-T10484042
7715	69821	900	538674416	0.931	0.821	0.962	0.921	0.954	0.889	0.723	0.04	0.213	0.47	0.435	0.015	0.314	20192	1358	CAR-T10484043
76219	7213	428	549786850	0.926	0.812	0.962	0.923	0.954	0.889	0.772	0.042	0.219	0.51	0.473	0.017	0.981	23683	589	CAR-T10484044
613	865758	985	530710233	0.931	0.972	0.956	0.871	0.947	0.746	0.56	0.032	0.245	0.282	0.259	0.01	0.409	15295	1801	CAR-T10484045
2250	204491	611	460106832	0.917	0.874	0.953	0.9	0.946	0.848	0.492	0.043	0.139	0.311	0.286	0.012	0.173	17913	987	CAR-T10484046
5493	85794	1088	471270798	0.927	0.854	0.955	0.922	0.944	0.904	0.759	0.038	0.216	0.505	0.466	0.018	0.354	19931	1766	CAR-T10593341
1174	311821	603	366078202	0.916	0.892	0.954	0.911	0.946	0.88	0.585	0.043	0.151	0.392	0.363	0.014	0.105	16857	908	CAR-T10593342
4473	96079	1185	429764425	0.931	0.897	0.957	0.92	0.948	0.913	0.806	0.038	0.24	0.528	0.489	0.018	0.509	19396	2033	CAR-T10593343
1899	217470	758	412976400	0.916	0.88	0.953	0.898	0.946	0.85	0.531	0.034	0.157	0.34	0.315	0.013	0.198	18166	1143	CAR-T10593344
4329	110261	1557	477322743	0.951	0.887	0.956	0.914	0.946	0.885	0.801	0.039	0.136	0.626	0.588	0.015	0.641	20159	3199	CAR-T10593345
10534	41257	641	434605650	0.919	0.741	0.953	0.913	0.943	0.885	0.628	0.042	0.166	0.419	0.389	0.015	0.293	21320	971	CAR-T10593346
5055	51411	1	259887203	0.921	0.998	0.951	0.795	0.931	0.287	0.207	0.016	0.101	0.09	0.082	0.003	0.723	4096	2	CAR-T10593347
8998	71528	604	643610734	0.931	0.772	0.954	0.902	0.945	0.845	0.527	0.031	0.207	0.289	0.266	0.01	0.274	20942	866	CAR-T10593348
949	483703	1029	459034184	0.931	0.966	0.955	0.888	0.945	0.798	0.583	0.04	0.193	0.349	0.323	0.013	0.669	17180	1874	CAR-T10593349
89586	4754	353	425939957	0.892	0.687	0.954	0.924	0.944	0.927	0.647	0.065	0.182	0.4	0.346	0.038	0.983	23522	462	CAR-T10593350
8080	82705	1678	668263534	0.927	0.733	0.975	0.938	0.971	0.903	0.701	0.075	0.161	0.465	0.431	0.015	0.366	22297	2937	CAR-T11141509
1099	625500	1580	687424698	0.929	0.964	0.975	0.926	0.971	0.854	0.603	0.096	0.127	0.38	0.349	0.017	0.785	18692	3288	CAR-T11141510
563	1240150	1614	698204561	0.936	0.983	0.967	0.887	0.961	0.745	0.554	0.032	0.135	0.387	0.361	0.012	0.66	17044	3327	CAR-T11252627
6570	127912	1066	840383286	0.917	0.896	0.969	0.916	0.963	0.849	0.595	0.034	0.139	0.422	0.389	0.018	0.508	21936	1789	CAR-T11252628
2237	376903	1300	843133157	0.934	0.975	0.969	0.899	0.962	0.79	0.682	0.036	0.181	0.465	0.431	0.017	0.696	18938	2335	CAR-T11252629
11601	62001	1235	719277724	0.931	0.736	0.967	0.916	0.961	0.856	0.649	0.044	0.196	0.409	0.381	0.012	0.373	22407	1947	CAR-T11252630
217	2293968	1416	497791112	0.935	0.994	0.967	0.886	0.961	0.747	0.597	0.034	0.134	0.429	0.398	0.015	0.852	14064	2908	CAR-T11388808
8884	56390	778	500973656	0.916	0.705	0.965	0.911	0.959	0.857	0.5	0.033	0.136	0.33	0.302	0.016	0.293	21567	1131	CAR-T11388809
38605	12319	476	475608224	0.916	0.842	0.967	0.912	0.961	0.846	0.631	0.034	0.189	0.408	0.356	0.034	0.938	20893	608	CAR-T11388810
6682	68082	1505	454924097	0.915	0.788	0.967	0.927	0.96	0.896	0.703	0.038	0.157	0.508	0.462	0.028	0.575	21659	2696	CAR-T11388811
476	926204	1493	440873110	0.945	0.977	0.966	0.885	0.96	0.745	0.57	0.036	0.156	0.378	0.351	0.013	0.702	17091	2938	CAR-T11388812
8530	59167	1064	504695790	0.907	0.794	0.967	0.924	0.96	0.902	0.678	0.042	0.146	0.49	0.447	0.026	0.489	22430	1684	CAR-T11388813
3012	190526	1172	573864469	0.945	0.933	0.967	0.862	0.961	0.66	0.489	0.029	0.145	0.314	0.286	0.014	0.727	19075	2086	CAR-T11388814
7423	91337	1129	677996659	0.918	0.821	0.966	0.905	0.96	0.804	0.553	0.032	0.147	0.374	0.344	0.015	0.435	22136	1747	CAR-T11388815
68214	8021	704	547149000	0.927	0.598	0.967	0.915	0.96	0.847	0.71	0.054	0.17	0.486	0.454	0.014	0.925	23922	1123	CAR-T11388816
11373	39158	1547	445346537	0.927	0.628	0.967	0.912	0.962	0.841	0.691	0.049	0.129	0.513	0.478	0.017	0.572	22366	2731	CAR-T11388817
1212	395218	1438	479004287	0.937	0.963	0.967	0.896	0.961	0.768	0.659	0.027	0.213	0.418	0.385	0.013	0.662	17696	2718	CAR-T11388818
11106	43934	1537	487934738	0.929	0.587	0.967	0.917	0.96	0.858	0.694	0.042	0.175	0.477	0.436	0.018	0.462	23669	2605	CAR-T11388819
1468	429026	1541	629810776	0.919	0.952	0.964	0.888	0.959	0.776	0.491	0.029	0.158	0.304	0.274	0.018	0.616	17833	2820	CAR-T11528947
6683	104445	859	698012002	0.898	0.808	0.965	0.915	0.959	0.859	0.57	0.035	0.173	0.362	0.331	0.018	0.303	21388	1440	CAR-T11528948
7398	87255	1341	645513197	0.912	0.835	0.965	0.923	0.96	0.877	0.693	0.037	0.209	0.446	0.405	0.022	0.421	20842	2161	CAR-T11528949
13451	60427	1005	812806243	0.915	0.819	0.968	0.925	0.961	0.872	0.754	0.039	0.209	0.506	0.462	0.024	0.434	22694	1650	CAR-T11528950
1357	510628	1531	692923286	0.939	0.959	0.965	0.886	0.959	0.755	0.541	0.029	0.228	0.284	0.26	0.012	0.633	18195	2686	CAR-T11816465
6449	100998	1002	651339657	0.925	0.858	0.964	0.908	0.957	0.868	0.589	0.027	0.152	0.409	0.38	0.012	0.299	20358	1449	CAR-T11816466
175	3873846	1284	677923205	0.932	0.991	0.966	0.85	0.962	0.591	0.367	0.027	0.154	0.186	0.17	0.008	0.755	14217	2409	CAR-T11816467
63821	12490	548	797137747	0.902	0.77	0.963	0.919	0.957	0.879	0.496	0.031	0.14	0.325	0.284	0.028	0.981	23654	717	CAR-T11816468
175	2751163	222	481453581	0.942	0.992	0.966	0.794	0.961	0.379	0.25	0.041	0.047	0.162	0.149	0.008	0.795	12002	647	CAR-T11816469
47385	13332	453	631783174	0.927	0.669	0.962	0.89	0.957	0.775	0.398	0.023	0.189	0.186	0.169	0.008	0.962	23196	599	CAR-T11816470
219	3114915	305	682166475	0.94	0.994	0.968	0.805	0.963	0.406	0.307	0.039	0.038	0.23	0.213	0.01	0.84	12779	1394	CAR-T11816471
46263	17099	502	791063086	0.925	0.786	0.963	0.903	0.957	0.811	0.479	0.028	0.207	0.244	0.222	0.01	0.979	24102	657	CAR-T11816472
6928	50453	1501	349543302	0.929	0.826	0.963	0.928	0.96	0.92	0.833	0.03	0.197	0.606	0.557	0.024	0.629	18945	2650	CAR-T12187583
8764	41343	1053	362330511	0.931	0.802	0.963	0.933	0.961	0.93	0.793	0.027	0.176	0.59	0.548	0.018	0.41	19338	1622	CAR-T12187584
2166	144620	1562	313247892	0.926	0.911	0.963	0.915	0.96	0.876	0.715	0.033	0.171	0.51	0.475	0.016	0.667	18695	3346	CAR-T12187585
6598	39525	852	260791351	0.931	0.791	0.961	0.922	0.958	0.901	0.724	0.028	0.142	0.555	0.519	0.015	0.418	19159	1319	CAR-T12187586
185	1765580	1418	326632346	0.929	0.991	0.963	0.909	0.959	0.858	0.718	0.027	0.214	0.477	0.446	0.012	0.429	13216	2581	CAR-T12187587
19745	15829	432	312558818	0.931	0.715	0.964	0.922	0.961	0.893	0.648	0.028	0.172	0.448	0.421	0.01	0.415	20488	608	CAR-T12187588
69	5487892	1331	378664590	0.93	0.994	0.963	0.886	0.961	0.771	0.582	0.024	0.187	0.371	0.338	0.019	0.353	10971	2288	CAR-T12187589
33381	9491	329	316842471	0.922	0.843	0.965	0.928	0.961	0.903	0.618	0.024	0.164	0.43	0.399	0.013	0.966	20879	449	CAR-T12187590
8669	42523	1422	368639924	0.932	0.701	0.96	0.911	0.953	0.888	0.749	0.033	0.203	0.513	0.478	0.014	0.414	20171	2315	CAR-T12724302
8815	62848	1225	554010282	0.932	0.772	0.96	0.913	0.952	0.875	0.695	0.031	0.159	0.505	0.472	0.014	0.332	21506	1820	CAR-T12724303
4948	170354	2057	842912910	0.917	0.877	0.968	0.91	0.962	0.829	0.689	0.038	0.18	0.472	0.432	0.021	0.51	21102	3982	CAR-T12599483
3586	274800	914	985434258	0.917	0.94	0.967	0.919	0.961	0.845	0.601	0.03	0.168	0.403	0.371	0.017	0.235	19657	1368	CAR-T12599484
3514	288486	2402	1013742992	0.933	0.942	0.968	0.943	0.962	0.92	0.847	0.038	0.167	0.642	0.595	0.024	0.62	20973	4902	CAR-T12599485
5562	185169	403	1029913986	0.883	0.988	0.965	0.928	0.96	0.894	0.592	0.03	0.159	0.403	0.362	0.027	0.973	19522	619	CAR-T12599486
3884	171012	1706	664212075	0.931	0.906	0.964	0.91	0.959	0.836	0.64	0.036	0.144	0.46	0.424	0.019	0.556	20222	2948	CAR-T12599487
3134	320727	937	1005161158	0.903	0.938	0.964	0.912	0.959	0.847	0.584	0.032	0.169	0.383	0.348	0.02	0.28	20648	1451	CAR-T12599488

## Sheet: TableS3
Supplementary Table 3: T-cell Markers
Naive Like T	Central Memory T	Effector T	Effector Memory T	Tissue resident memory T	Pre-Exhausted T	Exhausted T	TfH	Th1	Treg	Cytotoxic T cells	Activated/early act. T	MAIT/Tyd
CCR7	TCF7	GZMB	NKG7	ITGAE	GZMK	GZMB	TNFRSF14	S100A4	TNFRSF4	CCL5	GZMM	yd
TCF7	CCR7	GZMH	GZMB	HAVCR2	PDCD1	CXCR6	SESN3	IL7R	SAT1	GZMK	DUSP2	TRGC2
IL7R	SELL	IFNG	PRF1	PDCD1	ZNF683	TIGIT	UCP2	GPR183	DUSP4	GNLY	CXCR4	ZNF863
CD27	GPR183	GZMA	CXCR6	CTLA4	ITGAE	LAG3	TIGIT	CD40LG	SNX9	EOMES	BTG2	MAIT
CD28	IL7R	CX3CR1	GZMA	TIGIT	CD28	HAVCR2	TOX2	KLRB1	TIGIT	ZNF683	FOS	SLC4A10
S1PR1	CD27	PRF1	GZMK	LAG3	XCL1	CTSD	MAF	CD4	TNFRSF1B	KLRG1	LYAR	ZBTB16
MAL	CD28		CTSW	GZMB	IFNG	KLRD1	TBC1D4	RORA	TNFRSF18	NKG7	GZMK	RORC
GPR183	GZMA		CCL5	PRF1	CCL4	ID2	TNFRSF4	TNFRSF25	IL2RA	ZEB2	CD69	KLRB1
TXK	CCL5		CST7	CD6	NKG7	CST7	CD4	ANXA1	CTLA4	CCL4	ZFP36	RORA
naïve/TCM	S1PR1		ABI3	CXCL1	CCL3	PDCD1	CORO1B	LTB	ICOS	CST7	FOSB
LEF1	ZFP36L2		FASLG	XCL2	GZMB	TNFRSF9	BATF	CDKN1A	GPX1	PRF1	CCL5
ATM	CXCR4		ITM2C	MYADM	PRF1	CTSW	NR3C1	S100A11	MAF	GZMA	SAMD3
SELL	CAPG		C12orf75	CAPG	DUSP4	CD63	ITM2A	PLIN2	FOXP3	GZMB	CTSW
KLF2	KLRB1		EOMES	RORA	TIGIT	FASLG	TNFRSF18	ZBED2	BATF	IFNG	ANXA1
ITGA6	naïve/TCM		CHST12	NR4A1	LAG3	CHST12	LIMS1	CCL3	IKZF4	CCL3	KLRG1
	ATM		CCR5	NR4A2	CRTAM	FAM3C	ICA1	CCL4	IKZF2	CX3CR1	AOAH
	KLF2		HCST	NR4A3	ZEB2	CSF1	CTSB	IFNG	TBC1D4	GZMH	TAGAP
	ITGA6		AOAH	CD69	NR4A2	TIM3	SH2D1A	GZMB	DNPH1	FGFBP2	KLRD1
			HOPX	CD52	SLA	MIR155HG	CTLA4		PHLDA1	FCGR3A	IER2
			SLAMF7	HOPX	CTSW	CD27	MAGEH1		CD4		GZMA
			CXCR3	CXCR6	TNFRSF9	HLA-DRB1	ICOS		TYMP		CST7
			OASL	TIM3+ IL7R- Trm	TOX	CD8 cytokines	NMB		NAMPT		ITM2C
			F2R	GZMA	LYST	CCL3	CXCL13		SYNGR2		PARP8
			GNLY	IFNG	TNFSF4	IFNG	CD200		PBXIP1		TNF
			JUN	ENTPD1	RAB27A	CCL4	BTLA		GLRX		IFNG
			KLRG1	CXCL13	CD70	XCL1	PTPN13		MTNFRSF4		JUN
			LYAR	TNFRSF9	PLSCR1	XCL2	TOX		IRF4
			GZMM	CCL3	CXCL13	CSF2	IL21		TOX2
			TXNIP	Proliferative TIM3+ IL7R- Trm		IL10	GNG4		PRDMI
			FCRL6	CD39		HOPX	BCL6		RTKN2
			CXCR4	MKI67		PRF1	CXCR5		TNFRSF9
			CD44	TOP2A		NKG7	TCF7		LAYN
			ASCL2	CCNA2		IL26
			TYROBP	KIF2C
			CCL3
			CCL4
			IFNG
			temra
			CX3CR1
			FCGR3A
			GZMH
			TBX21
			S1PR1
			S1PR5

## Sheet: TableS4
Supplementary Table 4: Non-CAR vs CAR DN T cells
Patient sample	% dnT (of CAR- CD3+)	% dnT (of CAR+ CD3+)
P02 M36 PB	2	63
P01 M72 PB	6.44	72.7
P03 M48 PB	9	76
P05 M36 PB	3	51
P09 M07 PB	34.4	54.38
P08 M14 PB	5.85	37.4
P06 M24 PB	16	58

## Sheet: TableS5
Table 5: DEG in CAR T cell types in CARPALL scRNA-seq dataset
Product	Early CD8 TEM	Late DN TEM	Early DN gdT	Early DN TEM	Mid CD8 TEM	Early CD8 CTL
LRRN3	CD8A	FXYD2	TRDV1	JUNB	CXCR4	CCL3
TMEM123	SAMHD1	HMOX1	FGFBP2	FCRL3	NR4A2	CD8A
HIST1H1B	FLT3LG	GPR183	GNLY	TNFAIP3	JUNB	NKG7
SESN3	GZMM	TIGIT	GZMH	CLK1	DUSP2	CCL4
COL6A1	PCED1B-AS1	HLA-DRA	FCGR3A		TENT5C	CCL4L2
COL6A2	KLRG1	AC004585.1	GZMB		CD69	DUSP2
PDE3B	CD7	TMEM155	NKG7		CD8A	CST7
HIST1H1C	NPDC1	FCMR	ADGRG1		PIK3R1	CMC1
RBPJ		MTSS1	ZEB2		TSPYL2	GZMH
JAML		TTN	PRF1		KLRG1	AC243829.4
HIST1H2AL		DENND2D	TRDC		ENC1	CAT-scFv
HIST1H2BF		NUCB2	KLRD1		YPEL5	CCL5
CLDND1		EOMES	S1PR5		CAT-scFv	CLIC3
HIST1H3B		CAV1	CX3CR1		DDX3Y	CYTOR
AHI1		LYAR	TGFBR3		ATG2A	ADTRP
ARRDC3		ANTXR2	GNPTAB			CD81
HIST1H2AG		PASK	NEAT1
PDE7B		CEP128	SYNE1
HIST1H3G		CMTM7	FLNA
HIF1A		ABHD17B	ITGAM
CD226		LIMD2	AHNAK
NEAT1		GNA12

## Sheet: TableS6
Supplementary Table 6: Public External Dataset Availability
Reference	Category	Link	Numbers for Figure 6C Boxplot
Melenhorst, J. Joseph, et al. Nature 602.7897 (2022): 503-509.	CAR T Dataset	https://zenodo.org/record/6567602	7789 cells from 2 independent samples
Sheih, Alyssa, et al. Nature communications 11.1 (2020): 1-13.	CAR T Dataset	https://www.ncbi.nlm.nih.gov/geo/query/acc.cgi?acc=GSE125881	8707 cells from 16 independent samples
Deng, Qing, et al. Nature medicine 26.12 (2020): 1878-1887.	CAR T Dataset	https://www.ncbi.nlm.nih.gov/geo/query/acc.cgi?acc=GSE151511	10000 cells from 24 independent samples
Li, Xue, et al. Molecular Therapy 29.2 (2021): 645-657.	CAR T Dataset	https://www.ncbi.nlm.nih.gov/geo/query/acc.cgi?acc=GSE151310	7374 cells from 20 independent samples
Zheng, Chunhong, et al. Cell 169.7 (2017): 1342-1356.	Tumour Dataset	https://www.ncbi.nlm.nih.gov/geo/query/acc.cgi?acc=GSE98638	4872 cells from 5 independent samples
Tirosh, Itay, et al. Science 352.6282 (2016): 189-196.	Tumour Dataset	http://www.ncbi.nlm.nih.gov/geo/query/acc.cgi?acc=GSE115978	5902 cells from 21 independent samples
Li, Hanjie, et al. Cell 176.4 (2019): 775-789.	Tumour Dataset	https://www.ncbi.nlm.nih.gov/geo/query/acc.cgi?acc=GSE123139	6270 cells from 155 independent samples
Yost, Kathryn E., et al. Nature medicine 25.8 (2019): 1251-1259.	Tumour Dataset	https://www.ncbi.nlm.nih.gov/geo/query/acc.cgi?acc=GSE123814	7398 cells from 40 independent samples
Azizi, Elham, et al. Cell 174.5 (2018): 1293-1308.	Tumour Dataset	https://www.ncbi.nlm.nih.gov/geo/query/acc.cgi?acc=GSE114725	9257 cells from 5 independent samples
Guo, Xinyi, et al. Nature medicine 24.7 (2018): 978-985.	Tumour Dataset	https://www.ncbi.nlm.nih.gov/geo/query/acc.cgi?acc=GSE99254	9526 cells from 10 independent samples
Kildisiute, Gerda, et al. Science advances 7.6 (2021): eabd3311.	Tumour Dataset	https://www.neuroblastomacellatlas.org/	814 cells from 15 independent samples
Liu, Yang, et al. Nature communications 12.1 (2021): 1-18.	Tumour Dataset	https://www.ncbi.nlm.nih.gov/geo/query/acc.cgi?acc=GSE162025	7374 cells and 6710 cells from 10 independent tumour and normal samples
Jerby-Arnon, Livnat, et al. Cell 175.4 (2018): 984-997.	Tumour Dataset	https://www.ncbi.nlm.nih.gov/geo/query/acc.cgi?acc=GSE115978	7186 cells from 32 independent samples
Lee, Hae-Ock, et al. Nature genetics 52.6 (2020): 594-603.	Tumour Dataset	https://www.ncbi.nlm.nih.gov/geo/query/acc.cgi?acc=GSE132465 ; https://www.ncbi.nlm.nih.gov/geo/query/acc.cgi?acc=GSE132257 ; https://www.ncbi.nlm.nih.gov/geo/query/acc.cgi?acc=GSE144735	6525 cells from 33 independent samples
Zheng, Liangtao, et al. Science 374.6574 (2021): abe6474.	Tumour Dataset	https://www.ncbi.nlm.nih.gov/geo/query/acc.cgi?acc=GSE156728	10000 cells from 44 indepentdent samples
Jardine, Laura, et al." Nature 598.7880 (2021): 327-331.	Normal (Non-Disease) Dataset	https://developmental.cellatlas.io/fetal-bone-marrow	10000 cells from 53 independent samples
Park, Jong-Eun, et al. Science 367.6480 (2020): eaay3224.	Normal (Non-Disease) Dataset	https://zenodo.org/record/3572422#.Y6wjfOzP0q1	1133 cells from 34 independent samples
Hao, Yuhan, et al. Cell 184.13 (2021): 3573-3587.	Normal (Non-Disease) Dataset	https://atlas.fredhutch.org/data/nygc/multimodal/pbmc_multimodal.h5seurat	7587 cells from 24 independent samples

## Sheet: TableS7
Supplementary Table 7: Baseline Clinical Characteristics for CARPALL Patients
BASELINE CHARACTERISTICS				BM status at lymphodepletioN		BM status at infusion		CNS status	CRS								Max grade neurotoxicity	Best outcome by D90	Outcome	B cell aplasia at last F/U	CAR T cell detection at last F/U
Patient	Age (yrs)	No of relapses	Prior Allo SCT	% Blasts	MRD by IgH PCR	% Blasts	MRD by IgH PCR		Max CRS grade by Lee criteria	Max grade by Upenn criteria	Hypotension due to CRS	Oxygen requirement (<40% FiO2)	Coagulopathy	Ventilatory support	Inotropes	Source of sepsis during CRS
P01	8	>2	Yes	3	> 10-4 to 10-3	0	> 10-4 to 10-3	Clear	1	1	N/A	N/A	N/A	No	No	None	Grade 1 Ataxia	Molecular CR/CRi	Ongoing molecular CR	Y	Yes
P02	17	2	Yes	3	Negative	1	Negative	Ongoing CNS disease	1	1	N/A	N/A	N/A	No	No	Device related infection	Grade 2 Dysarthria, Dysphasia, Nystagmus	Molecular CR/CRi	Death in CR	Y	Yes
P03	14	>2	Yes	1	Negative	ND	Negative	Clear	1	1	N/A	N/A	N/A	No	No	None	Grade 2 parasthesiae	Molecular CR/CRi	Ongoing molecular CR	Y	Yes
P04	13	2	No	1	10-5 to 10-4	0	Negative	Clear	1	1	N/A	N/A	N/A	No	No	None	None	Molecular CR/CRi	Ongoing molecular CR	N	No
P05	9	2	yes	3	Negative	N/E	Negative	No	1	1	No	No	N/A	No	No	None	None	CR	Isolated unilateral ocular relapse M6 (CD19+). In MRD negative CR post enucleation as only therapy	Y	Yes
P06	7	2	No	0	Negative	0	Negative	Clear	1	1	N/A	N/A	N/A	No	No	None	None	Molecular CR/CRi	CD19+ relapse at 30 months, alive with disease	Y	No
P07	11	2	Yes	0.5	> 10-4 to 10-3	0	10-5 to 10-4	Clear	1	1	N/A	N/A	N/A	No	No	None	Grade 1 Tremor	Molecular CR/CRi	CD19+ relapse, DOD	Y	No
P08	7	2	Yes	0	> 10-3 to 10-2	0	> 10-3 to 10-2	Clear	1	1	N/A	N/A	N/A	No	No	None	None	Molecular CR/CRi	CD19- relapse, DOD	Y	Yes
P09	16	2	Yes	17	>10-2	88	ND	Clear	2	3	Yes	No	No	No	No	Fungal chest infection	None	Molecular CR/CRi	CD19 – relapse, DOD	Y	Yes
P10	4	1	No	50 (flow)	>10-2	1 (flow)	>10-2	Clear	1	1	N/A	N/A	N/A	No	No	None	Grade 1 Dysarthria	Molecular CR/CRi	CD19- relapse, DOD	Y	Yes
P11	67	>2	No	35	10-5 to 10-4	58	10-5 to 10-4	Clear	2	3	No	Yes	No	No	No	None	None	Molecular CR/CRi	CD19- relapse, DOD	N/A	Yes
P12	19	>2	Yes	1	Negative	ND	ND	Clear	0	0	N/A	N/A	N/A	No	No	N/A	Grade 4 encephalopathy	Molecular CR/CRi	Death in remission	Y	Yes
P13	11	2	Yes	81 (flow)	>10-2	40	ND	Clear	2	3	Yes	Yes	Yes	No	No	None	Grade 2 Encephalopathy	Molecular CR/CRi	CD19- relapse, DOD	Y	Yes
P14	1	2	Yes	1 (FISH)	ND	ND	ND	Ongoing CNS disease	2	2	No	No	No	No	No	Fungal chest infection	None	Stable disease	DOD (CD19 +)	Y	Yes
P15	3	>2	Yes	0.01 (flow)	> 10-4 to 10-3	0	10-5 to 10-4	Clear	1	1	N/A	N/A	N/A	No	No	None	None	Stable disease	DOD (CD19+)	No	Yes

## Sheet: TableS8
Supplementary Table 8: Antibodies used in the study
Target	Fluorochrome	Clone	Isotype	Supplier	Catalogue Number	Validation	Gating controls
PD-1	BV421	EH12.2H7	Mouse IgG1 K	Biolegend	329920	Resting and anti-CD3/CD28 activated PBMC measured at 24-, 48- and 72-hours post-activation	Healthy donor T cells, patient non-CAR T cells and FMO
CD45RA	BV510	HI100	Mouse IgG2b K	BD	563031	Healthy donor PBMC T-cell population phenotyping	Healthy donor T cells and patient non-CAR T cells
Lag3	BV605	11C3C65	Mouse IgG1 K	Biolegend	369324	Resting and anti-CD3/CD28 activated PBMC measured at 24-, 48- and 72-hours post-activation	Healthy donor T cells, patient non-CAR T cells and FMO
TCRgd	BV650	B1	Mouse IgG1 K	BD	564156	Healthy donor PBMC T-cell population phenotyping	Healthy donor T cells and patient non-CAR T cells
CD127	BV711	HIL-7R-M21	Mouse IgG1 K	BD	563165	Healthy donor PBMC T-cell population phenotyping	Healthy donor T cells and patient non-CAR T cells
CD4	BV784	SK3	Mouse IgG1 K	Biolegend	344642	Healthy donor PBMC T-cell population phenotyping	Healthy donor T cells and patient non-CAR T cells
CD25	VioBright FITC	4E3	Mouse IgG2b K	Miltenyi	130-113-282	Healthy donor PBMC T-cell population phenotyping	Healthy donor T cells and patient non-CAR T cells
CAR anti-idiotype	N/A	Bespoke	Rat IgG2a	Evitria	Bespoke	In vitro non-transduced and transduced CAR T cells with transgene distal 2A mCherry	Healthy donor T cells and patient non-CAR T cells
Goat anti-rat IgG	PE	Poly4054	Goat Polyclonal IgG	Biolegend	405406	In vitro non-transduced and transduced CAR T cells with transgene distal 2A mCherry	Healthy donor T cells and patient non-CAR T cells
Tim3	PECF594	7D3	Mouse IgG1 K	BD	565560	Resting and anti-CD3/CD28 activated PBMC measured at 24-, 48- and 72-hours post-activation	Healthy donor T cells, patient non-CAR T cells and FMO
CD8	PerCP-Cy5.5	SK1	Mouse IgG1 K	Biolegend	344710	Healthy donor PBMC T-cell population phenotyping	Healthy donor T cells and patient non-CAR T cells
CCR7	PE/Cy7	G043H7	Mouse IgG2a K	Biolegend	353226	Healthy donor PBMC T-cell population phenotyping	Healthy donor T cells and patient non-CAR T cells
CD95	APC	581	Mouse IgG1 K	Biolegend	305612	Healthy donor PBMC T-cell population phenotyping	Healthy donor T cells and patient non-CAR T cells
CD3	AF700	SK7	Mouse IgG1 K	Biolegend	344822	Healthy donor PBMC T-cell population phenotyping	Healthy donor T cells and patient non-CAR T cells
CD27	APC/Cy7	M-T271	Mouse IgG1 K	Biolegend	356424	Healthy donor PBMC T-cell population phenotyping	Healthy donor T cells and patient non-CAR T cells
TIGIT	BV605	741182	Mouse IgG2b K	BD	747841	in vitro non-transduced and CAR T cells repetitively stimulated with CD3/CD28 dynabead and Nalm6 target cells	Healthy donor T cells, patient non-CAR T cells and FMO
GPR183	PE/Dazzle594	SA313E4	Mouse IgG2a K	Biolegend	368917	Healthy donor PBMC T-cell population phenotyping and in vitro CAR T cells	Healthy donor T cells, patient non-CAR T cells and FMO
GZMK	APC	GM26E7	Mouse IgG1 K	Biolegend	370510	Healthy donor PBMC T-cell population phenotyping and in vitro CAR T cells	Healthy donor T cells, patient non-CAR T cells and FMO
CD45	FITC	2D1	Mouse IgG1 K	Biolegend	368508	Healthy donor PBMC T-cell population phenotyping	Healthy donor and patients T cells
CD3	APC	UCHT1	Mouse IgG1 K	Biolegend	300439	Healthy donor PBMC T-cell population phenotyping	Healthy donor T cells and patient non-CAR T cells
