# Supplementary material for: Transcriptional signatures associated with persisting CD19 CAR-T cells in children with leukemia
Source: Nat Med. 2023 Jul 6;29(7):1700–9. doi: 10.1038/s41591-023-02415-3 (PMC10353931; doi:10.1038/s41591-023-02415-3)
Supplement: Supplementary file 3 — Source Data for supplementary figures. [file 41591_2023_2415_MOESM3_ESM.xlsx]

## Sheet: Fig.S4
TCM (% of CD3+ CAR+)
	Time (Month)	P02	P01	P03	P05	P09	P13	P08	P11	P10	P06
	1	6.11	6.185	4.055	-	-	-	-	-	-	0.74
	2	0.25	0.18	-	-	0	-	0.067	1.245	5.41	0
	3	-	-	1.47	-	-	0.12	-	0.33	-	-
	5	2.88	4.28	-	-	-	-	-	-	-	-
	6	-	-	3.49	-	-	-	-	-	-	2.14
	7	-	-	-	-	1.22	-	-	-	-	-
	9	-	-	-	3	-	-	-	-	-	-
	14	-	-	-	-	-	-	0	-	-	8.07
	18	-	-	0.62	2	-	-	-	-	-	-
	21	1.35	9.33	2	-	-	-	-	-	-	-
	24	-	-	3	-	-	-	-	-	-	4
	30	-	-	-	18	-	-	-	-	-	-
	36	7	15	2	4	-	-	-	-	-	-
	48	-	8	6	-	-	-	-	-	-	-
	72	-	4.94	-	-	-	-	-	-	-	-
Tn-like (% of CD3+ CAR+)
	Time (Month)	P02	P01	P03	P05	P09	P13	P08	P11	P10	P06
	1	3.28	2.74	0.9	-	-	-	-	-	-	0.017
	2	1.38	1.03	-	-	0	-	0.8	0.795	1.72	0
	3	-	-	0	-	-	0.107667	-	0.16	-	-
	5	6.73	3.9	-	-	-	-	-	-	-	-
	6	-	-	2.32	-	-	-	-	-	-	1.17
	7	-	-	-	-	1.52	-	-	-	-	-
	9	-	-	-	5	-	-	-	-	-	-
	14	-	-	-	-	-	-	2.56	-	-	6.42
	18	-	-	0.52	0.6	-	-	-	-	-	-
	21	0.67	7.05	35	-	-	-	-	-	-	-
	24	-	-	3	-	-	-	-	-	-	0
	30	-	-	-	7	-	-	-	-	-	-
	36	2	9	0	4	-	-	-	-	-	-
	48	-	2	5	-	-	-	-	-	-	-
	72	-	2.64	-	-	-	-	-	-	-	-
TEM (% of CD3+ CAR+)
	Time (Month)	P02	P01	P03	P05	P09	P13	P08	P11	P10	P06
	1	79.8	87.4	92.95	-	-	-	-	-	-	98.05
	2	62.8	83	-	-	31.1	-	96	63.1	91.15	92.2
	3	-	-	88.2	-	-	83.4	-	38.9	-	-
	5	61.1	76.8		-	-	-	-	-	-	-
	6	-	-	87.2	-	-	-	-	-	-	92.2
	7	-	-	-	-	81.2	-	-	-	-	-
	9	-	-	-	87	-	-	-	-	-	-
	14	-	-	-	-	-	-	94.9	-	-	82.9
	18	-	-	95.1	93.4	-	-	-	-	-	-
	21	82.8	72.8	51	-	-	-	-	-	-	-
	24	-	-	61	-	-	-	-	-	-	95
	30	-	-	-	70	-	-	-	-	-	-
	36	83	72	89	90	-	-	-	-	-	-
	48	-	77	85	-	-	-	-	-	-	-
	72	-	78.3	-	-	-	-	-	-	-	-
TEMRA (% of CD3+ CAR+)
	Time (Month)	P02	P01	P03	P05	P09	P13	P08	P11	P10	P06
	1	10.8	4.43	2.4	-	-	-	-	-	-	1.165
	2	35.6	15.7	-	-	68.9	-	3.15	34.85	1.7	7.79
	3	-	-	10.3	-	-	16.3	-	60.7	-	-
	5	29.3	14.9	-	-	-	-	-	-	-	-
	6	-	-	6.98	-	-	-	-	-	-	4.47
	7	-	-	-	-	16.1	-	-	-	-	-
	9	-	-	-	2	-	-	-	-	-	-
	14	-	-	-	-	-	-	2.56	-	-	2.59
	18	-	-	3.8	4	-	-	-	-	-	-
	21	15.2	10.8	12	-	-	-	-	-	-	-
	24	-	-	5	-	-	-	-	-	-	0
	30	-	-	-	3	-	-	-	-	-	-
	36	8	2	8	2	-	-	-	-	-	-
	48	-	12	4	-	-	-	-	-	-	-
	72	-	14.1	-	-	-	-	-	-	-	-

## Sheet: Fig.S5
Tyd (% of dnT)
	Time (Month)	P02	P01	P03	P05	P09	P13	P08	P11	P10	P06
	1	56.9	16.84	5.39	-	-	-	-	-	-	80.3
	2	20.78	25.1	-	-	11.8	-	8.565	40.3	0.5	49.1
	3	-	-	0	-	8.06	9.665	-	16.7	-	-
	5	8.33	14.3	-	-	-	-	-	-	-	-
	6	-	-	0	-	-	-	-	-	-	20.1
	7	-	-	-	-	11.75					-
	9	-	-	-	-	-	-	-	-	-	-
	14	-	-	-	-	-	-	0.415			-
	15	-	-	-	-	-	-	-	-	-	42.5
	18	-	-	0.34	1.87	-	-	-	-	-	-
	21	0.34	2.49	-	-	-	-	-	-	-	-
	24	-	-	-	-	-	-	-	-	-	-
	30	-	-	-	-	-	-	-	-	-	-
	36	-	-	-	1.19	-	-	-	-	-	-
	48	-	2.72	1.32	-	-	-	-	-	-	-
	72	-	0.0785	-	-	-	-	-	-	-	-

## Sheet: Fig.S6_scRNAseq
Patient	Total Number of Cells	% GZMK+ Cells	% TIGIT+ Cells	% GPR183+ Cells	Class
P03.M48.PB	1836	98.86	72.82	63.45	CART
P05.M36.PB	2704	99.48	83.36	58.43	CART
P05.M06.PB	2568	99.14	74.45	38.79	CART
P05.M01.BM	3352	90.39	22.73	14.11	CART
P01.M09.PB	59	94.92	50.85	20.34	CART
P02.M21.PB	1350	71.63	46.81	28.96	CART
P09.M01.PB	5420	9.7	20.81	0.33	CART
P06.M05.BM	75	100	54.67	5.33	CART
P09.M06.BM	59	64.41	45.76	3.39	CART
P09.M03.PB	826	5.45	26.39	0.12	CART
P01.M01.PB	2242	94.96	26.98	4.91	CART
P03.M01.BM	816	97.3	33.21	3.68	CART
P08.M14.BM	680	96.47	25.15	33.82	CART
P01.M0.PROD	9883	1.96	6.83	5.23	CART
P08.M02.BM	1623	94.52	25.14	2.03	CART
P01.M60.PB	203	85.22	72.41	58.62	CART
P06.M01.BM	1946	97.23	16.5	1.9	CART
P01.M05.BM	120	97.5	38.33	7.5	CART
P13.M03.BM	1598	69.21	31.48	11.51	CART
P02.M15.BM	275	81.45	50.55	25.82	CART
P02.M0.PROD	994	5.73	28.07	29.28	CART
P06.M18.PB	61	75.41	24.59	34.43	CART
P05.M12.BM	2555	99.3	67.24	23.76	CART
P01.M03.BM	1652	96.55	34.99	6.42	CART
P02.M01.BM	1409	83.82	25.69	3.48	CART
P03.M06.BM	102	96.08	24.51	11.76	CART
P10.M04.BM	1389	91.14	28.58	11.66	CART
P11.M03.PB	596	61.74	14.09	1.34	CART
P02.M05.BM	161	77.64	16.77	18.01	CART
P03.M06.PB	60	98.33	23.33	11.67	CART
P01.M03.PB	3808	97.4	44.04	5.88	CART
P01.M05.PB	2139	96.12	34.78	12.44	CART
P05.M30.PB	3340	98.56	84.4	50.93	CART
P10.M03.PB	610	94.26	28.36	5.25	CART
P02.M02.PB	1138	58.35	30.49	8.79	CART
P03.M36.PB	1590	97.17	74.65	59.5	CART
P01.M48.PB	837	79.93	63.56	55.79	CART
P03.M48.PB	856	6.89	6.31	7.83	Non-CART
P05.M36.PB	467	1.5	4.28	8.57	Non-CART
P05.M06.PB	1282	7.33	3.98	9.28	Non-CART
P05.M01.BM	5652	28.96	13.64	9.41	Non-CART
P09.M09.PB	1926	9.81	4.98	1.04	Non-CART
P01.M09.PB	2979	18.87	5.4	7.08	Non-CART
P02.M21.PB	2672	22.53	5.35	2.13	Non-CART
P09.M01.PB	3802	7.79	18.2	3	Non-CART
P06.M05.BM	3090	9.64	3.14	7.25	Non-CART
P01.M07.PB	3114	6.87	3.37	8.19	Non-CART
P09.M06.BM	7686	9.72	5.06	7.08	Non-CART
P09.M03.PB	3698	6.41	10.6	1.14	Non-CART
P01.M01.PB	10208	54.11	28.59	8.82	Non-CART
P03.M01.BM	798	16.04	6.02	14.54	Non-CART
P01.M0.PROD	6317	9.97	28.3	25.74	Non-CART
P08.M02.BM	4358	14.3	3.97	11.77	Non-CART
P01.M60.PB	3413	11.02	6.94	9.41	Non-CART
P06.M01.BM	3229	36.3	17.87	7.15	Non-CART
P01.M05.BM	2813	22.82	9.74	8.92	Non-CART
P02.M15.BM	2594	41.48	8.64	5.98	Non-CART
P02.M0.PROD	413	1.94	36.8	62.47	Non-CART
P06.M18.PB	1947	14.12	2.72	4.83	Non-CART
P06.M7.5.BM	1493	7.17	3.01	14.13	Non-CART
P05.M12.BM	2601	15.84	7	10.96	Non-CART
P01.M03.BM	363	8.82	6.34	9.09	Non-CART
P02.M01.BM	139	8.63	6.47	5.76	Non-CART
P03.M06.BM	140	7.14	2.14	5	Non-CART
P10.M04.BM	4307	7.99	4.92	4.76	Non-CART
P11.M03.PB	236	3.39	1.27	8.9	Non-CART
P08.M03.PB	265	4.91	0.75	9.43	Non-CART
P02.M05.BM	262	27.1	1.15	6.49	Non-CART
P03.M06.PB	1070	18.04	3.64	16.73	Non-CART
P01.M03.PB	3125	37.98	44.22	8.35	Non-CART
P01.M05.PB	2172	24.82	19.98	13.81	Non-CART
P05.M30.PB	1376	4.36	6.83	18.17	Non-CART
P10.M03.PB	626	15.02	12.3	3.83	Non-CART
P02.M02.PB	751	32.36	10.39	3.99	Non-CART
P03.M36.PB	3158	9.94	6.21	15.42	Non-CART
P01.M48.PB	2474	11.88	5.74	19.2	Non-CART

## Sheet: Fig.S6_Flow
GZMK (% of CD3+ CAR+)
		Non CAR T cells	CAR T cells
	P02 M21 BM	19.9	72
	P03 M18 PB	4.33	70.2
	P05 M18 BM	3.93	84.6
	P01 M21 PB	15.9	71.6
	P06 M15 BM	9.47	78.4
	P09 M7 BM	17.2	31.3
	P01 M72 PB	6.01	13.3
	P08 M14 BM	9.43	78.9
GPR183 (% of CD3+ CAR+)
		Non CAR T cells	CAR T cells
	P02 M21 BM	22.3	94.4
	P03 M18 PB	69.4	94.5
	P05 M18 BM	52.5	97.8
	P01 M21 PB	34.3	58.3
	P06 M15 BM	40.3	35.6
	P09 M7 BM	9.61	46
	P01 M72 PB	59.9	95.8
	P08 M14 BM	49.4	73.4
TIGIT (% of CD3+ CAR+)
		Non CAR T cells	CAR T cells
	P02 M21 BM	7.44	61.2
	P03 M18 PB	23	63.5
	P05 M18 BM	9.74	59.4
	P01 M21 PB	72.8	76.5
	P06 M15 BM	13.4	65.3
	P09 M7 BM	42.9	59.2
	P01 M72 PB	24.4	82.5
	P08 M14 BM	20.6	57.5

## Sheet: Fig.S7A_Flow
PD-1 (% of CD3+ CAR+)												PD-1 (% of CD3+ CAR-)
	Time (Month)	P02	P01	P06	P03	P05	P09	P13	P08	P11			Time (Month)	P02	P01	P06	P03	P05	P09	P13	P08	P11
	2	69.7	54.4	85.4	-	-	96.3	-	94.2	-			2	69.9	67.2	56.1	-	-	87.6	-	32	-
	3	-	-	-	52.9	-	-	82.6	-	60.2			3	-	-	-	36.9	-	-	59.2	-	51.1
	5	66.4	41.1	-	-	-	-	-	-	-			5	43.33	51.15	-	-	-	-	-	-	-
	6	-	-	82.7	46.5	-	-	-	-	-			6	-	-	42.8	34.76	-	-	-	-	-
	7	-	-	-	-	-	84.17	-	-	-			7	-	-	-	-	-	82	-	-	-
	9	-	-	-	-	-	-	-	-	-			9	-	-	-	-	-	-	-	-	-
	14	-	-	-	-	-	-	-	85.89				14	-	-	-	-	-	-	-	10.18	-
	18	-	-	-	49.68	-	-	-	-	-			18	-	-	-	10.37	-	-	-	-	-
	21	-	-	-	-	-	-	-	-	-			21	-	-	-	-	-	-	-	-	-
	24	-	-	81.71	-	-	-	-	-	-			24	-	-	13.35	-	-	-	-	-	-
	30	-	-	-	-	33	-	-	-	-			30	-	-	-	-	15.82	-	-	-	-
	36	43.8	58.94	-	68	73	-	-	-	-			36	19.56	6.75	-	18.39	23.62	-	-	-	-
	48	-	38	-	66	-	-	-	-	-			48	-	25.08	-	30.05	-	-	-	-	-
	72	-	60.3	-	-	-	-	-	-	-			72	-	11.96	-	-	-	-	-	-	-
TIM3 (% of CD3+ CAR+)												TIM3 (% of CD3+ CAR-)
	Time (Month)	P02	P01	P06	P03	P05	P09	P13	P08	P11			Time (Month)	P02	P01	P06	P03	P05	P09	P13	P08	P11
	2	81.5	87.4	84.4	-	-	87.5	-	89.3	-			2	16	12	22.5	-	-	40.2	-	18.4	-
	3	-	-	-	85.3	-	-	72.8	-	61.6			3	-	-	-	7	-	-	20.2	-	8.22
	5	15.4	35.9	-	-	-	-	-	-	-			5	9.9	18.25	-	-	-	-	-	-	-
	6	-	-	10.5	41.9	-	-	-	-	-			6	-	-	22.8	11.22	-	-	-	-	-
	7	-	-	-	-	-	90.9	-	-	-			7	-	-	-	-	-	56.9	-	-	-
	9	-	-	-	-	63	-	-	-	-			9	-	-	-	-	4.53	-	-	-	-
	14	-	-	-	-	-	-	-	89.7				14	-	-	-	-	-	-	-	12.25
	18	-	-	-	93.6	-	-	-	-	-			18	-	-	-	23.54	-	-	-	-	-
	21	-	-	-	29	-	-	-	-	-			21	-	-	-	7.74	-	-	-	-	-
	24	-	-	86	78	-	-	-	-	-			24	-	-	18.65	7.14	-	-	-	-	-
	30	-	-	-	-	26	-	-	-	-			30	-	-	-	-	0.87	-	-	-	-
	36	82	78	-	86	18	-	-	-	-			36	7.94	21.99	-	5.6	0.05	-	-	-	-
	48	-	57	-	51	-	-	-	-	-			48	-	0.5	-	0.78		-	-	-	-
	72	-	80.2	-	-	-	-	-	-	-			72	-	9.81	-	-	-	-	-	-	-
LAG3 (% of CD3+ CAR+)												LAG3 (% of CD3+ CAR-)
	Time (Month)	P02	P01	P06	P03	P05	P09	P13	P08	P11			Time (Month)	P02	P01	P06	P03	P05	P09	P13	P08	P11
	2	4.74	2.06	5.3	-	-	14	-	18.1	-			2	5.22	8.77	11	-	-	6.58	-	6.76	-
	3	-	-	-	0	-	-	2.06	-	0.98			3	-	-	-	7.1	-	-	1.85	-	3.16
	5	3.37	1.31	-	-	-	-	-	-	-			5	1.43	5.69	-	-	-	-	-	-	-
	6	-	-	1.36	0	-	-	-	-	-			6	-	-	2.71	9.86	-	-	-	-	-
	7	-	-	-	-	-	18.2	-	-	-			7	-	-	-	-	-	8.15	-	-	-
	9	-	-	-	-	3		-	-	-			9	-	-	-	-	2.26	-	-	-	-
	14	-	-	-	-	-	-	-	7.69	-			14	-	-	-	-	-	-	-	11.2	-
	18	-	-	-	0.59	-	-	-	-	-			18	-	-	-	1.55	-	-	-	-	-
	21	-	-	-	-	-	-	-	-	-			21	-	-	-	-	-	-	-	-	-
	24	-	-	0.3	6	-	-	-	-	-			24	-	-	1.03	4.74	-	-	-	-	-
	30	-	-	-	-	18	-	-	-	-			30	-	-	-		4.79	-	-	-	-
	36	1.93	10.3	-	4	0	-	-	-	-			36	1.29	0.58	-	13.2	11.5	-	-	-	-
	48	-	2	-	3	-	-	-	-	-			48	-	0.48	-	20.6	-	-	-	-	-
	72	-	4.17	-	-	-	-	-	-	-			72	-	6.3	-	-	-	-	-	-	-

## Sheet: Fig.S7B_Flow
	CD4								CD8								dnT
Sample:	PD1+ TIM3+ LAG3+	PD1+ TIM3+ LAG3-	PD1+ TIM3- LAG3+	PD1+ TIM3- LAG3-	PD1- TIM3+ LAG3+	PD1- TIM3+ LAG3-	PD1- TIM3- LAG3+	PD1- TIM3- LAG3-	PD1+ TIM3+ LAG3+	PD1+ TIM3+ LAG3-	PD1+ TIM3- LAG3+	PD1+ TIM3- LAG3-	PD1- TIM3+ LAG3+	PD1- TIM3+ LAG3-	PD1- TIM3- LAG3+	PD1- TIM3- LAG3-	PD1+ TIM3+ LAG3+	PD1+ TIM3+ LAG3-	PD1+ TIM3- LAG3+	PD1+ TIM3- LAG3-	PD1- TIM3+ LAG3+	PD1- TIM3+ LAG3-	PD1- TIM3- LAG3+	PD1- TIM3- LAG3-
P01 M48	0	24	0	40	0	8	0	28	1.74	28.7	0	21.7	0	16.5	0	31.3	0.49	26.2	0	25.2	0.25	14.1	0	33.8
P03 M36	0	66.7	0	25	0	0	0	0	2.56	70.9	0	13.7	0	11.1	0	1.71	3.37	64.4	0	10.1	0	16.3	0	5.77
P05 M30	6.42	1.6	18.7	4.28	7.49	3.74	27.3	29.9	1.68	8.22	5.05	23.7	0.93	8.97	3.55	46.9	3.39	11.4	2.54	32.6	1.69	11.4	2.96	33.6
P03 M48	1.89	39	3.14	29.6	1.89	3.14	8.81	12.6	6.06	45.5	4.29	24	1.01	10.9	1.52	7.07	3.33	30.8	1.48	29.4	0.58	16.3	0.25	18.1
P05 M36	0	4.35	17.4	37	0	4.35	6.52	32.6	0.76	17.6	1.27	53.9	0.084	4.31	0.51	21.7	0.092	11.8	0.55	57.8	0	4.22	0.18	25.5
P02 M05	0	13.3	2.22	51.1	0	4.44	2.22	26.7	2.01	40.9	0.67	23.5	0	18.8	0.67	12.8	0	33.3	0	25	0	16.7	0	25
P01 M05	0.3	18.6	0.6	21.9	0	19.5	0	38.9	0.43	27.1	0.15	13.1	0.35	36.6	0.31	20.2	3.17	25.4	1.59	17.5	0	28.6	0	23.8
P06 M06	0	64.1	0	28.2	0	7.69	0	0	0	55.7	0	27	0	11.4	0	5.95	2.47	53.4	0	25.4	0	10.6	0	8.13
P03 M06	0	44.4	0	11.1	0	33.3	0	11.1	0	28.1	0	17.2	0	43.8	0	10.9	0	20	0	10	0	50	0	20
P02 M02 PB	2.25	33.7	2.08	27.9	0.69	20.6	0.87	11.9	1.85	50.3	0.53	9.91	1.5	27.9	0.29	5.71	10	37.8	0	5.56	1.11	35.6	0	10
P01 M02 PB	0.51	38.8	0.51	19.4	0.41	25.8	0.41	14.2	0.69	37.4	0.11	4.05	0.76	47	0.31	6.97	4.94	29.2	0	5.76	0.41	46.1	0	13.2
P06 M02 PB	0	46.6	0	39.8	0	7.95	0	5.68	1.72	70.7	0.86	6.03	0	22.4	0	0	11.6	66.1	0	4.46	0.89	11.6	0	5.36
P03 M03 PB	0	62.5	0	0	0	37.5	0	0	0	27.8	0	11.1	0	51.9	0	9.26	0	33.3	0	0	0	66.7	0	0
P09 M02 PB	0	100	0	0	0	0	0	0	7.69	67	0	23.1	0	2.2	0	0	18	72.9	0	6.77	0.75	1.5	0	0
P13 M03 PB	0	40	0	36	0	12	0	12	2.25	60.1	0.56	19.7	0	13.5	0	3.93	2.63	71.1	0	13.2	0	5.26	0	7.89
P08 M02 BM	15.4	69.2	0	15.4	0	0	0	0	15.9	73.2	0.61	9.76	0	0	0	0.61	20	40	0	0	0	20	0	20
P11 M03 PB	0	16.7	0	16.7	0	33.3	0	33.3	1.02	41.3	0	20.9	0	19.4	0	17.3	0	50	0	25	0	0	0	25
P09 M07 BM	0	80	0	10	0	10	0	0	13.4	65.5	0	12.6	0	7.56	0	0.84	20.2	57.6	0	1.01	2.02	13.1	0	5.56
P01 M72 PB	2.94	36.8	0	22.1	1.47	16.2	0	17.6	1.13	44.4	0	21.5	0.28	18.1	0.85	12.4	2.98	48.9	0	5.86	1.59	33.5	0.2	6.75
P08 M14 BM	0	75	0	0	0	25	0	0	13.3	63.3	0	16.7	0	3.33	0	3.33	4.55	75	0	2.27	0	15.9	0	2.27
P02 M36 PB	1.82	28.6	0	18.2	0	26.4	0.45	24.5	5.23	28.1	0.65	16.3	0.65	26.1	0	22.2	0	32.7	0	5.99	0	46.9	0	14.5
P01 M36 PB	13.4	42	0.28	10.1	0	23	0	9.52	11	38.1	0.2	4.59	0.4	35.3	0.2	9.38	3.27	50.9	0	5.82	0.36	32	0	6.18
P06 M24 PB	4	48	0	16	0	4	0	20	0	74.4	0	5.26	0	15.8	0	3.01	0	79.1	0	4.65	0	11.6	0	4.65
P03 M18 PB	2.44	63.4	0	6.1	0	22	0	2.44	0.33	44.6	0	1.67	0	50	0	3.18	0.32	46.8	0	1.91	0	43.3	0	7.01

## Sheet: Fig.S7A_scRNAseq
Patient	Month	Total Number of Cells	HAVCR2 (TIM3)+ Cells	LAG3+ Cells	PDCD1+ Cells	Class
P03.M48.PB	48	1836	67.37	50.38	14.27	CART
P05.M36.PB	36	2704	55.84	61.87	17.71	CART
P05.M06.PB	6	2568	43.73	59.23	4.79	CART
P05.M01.BM	1	3352	34.9	35.83	7.37	CART
P01.M09.PB	9	59	33.9	20.34	0	CART
P02.M21.PB	21	1350	29.7	38.81	3.33	CART
P09.M01.PB	1	5420	41.42	60.79	23.95	CART
P06.M05.BM	5	75	41.33	73.33	17.33	CART
P09.M06.BM	6	59	38.98	71.19	33.9	CART
P09.M03.PB	3	826	37.41	46.25	26.63	CART
P01.M01.PB	1	2242	19.18	19.71	2.81	CART
P03.M01.BM	1	816	54.17	59.31	23.77	CART
P08.M14.BM	14	680	44.12	73.82	10.15	CART
P01.M0.PROD	0	9883	9.82	10.63	0.74	CART
P08.M02.BM	2	1623	36.04	81.82	9.37	CART
P01.M60.PB	60	203	47.78	55.67	10.84	CART
P06.M01.BM	1	1946	27.03	48.77	5.09	CART
P01.M05.BM	5	120	25	36.67	1.67	CART
P13.M03.BM	3	1598	31.54	43.24	10.2	CART
P02.M15.BM	15	275	25.82	46.18	3.27	CART
P02.M0.PROD	0	994	14.79	35.51	5.84	CART
P06.M18.PB	18	61	24.59	39.34	8.2	CART
P05.M12.BM	12	2555	38.08	64.77	9.08	CART
P01.M03.BM	3	1652	21.73	34.81	3.21	CART
P02.M01.BM	1	1409	41.73	56.49	13.91	CART
P03.M06.BM	6	102	30.39	44.12	4.9	CART
P10.M04.BM	4	1389	28.44	36.86	5.9	CART
P11.M03.PB	3	596	14.93	29.36	4.7	CART
P02.M05.BM	5	161	21.74	54.04	0.62	CART
P03.M06.PB	6	60	21.67	41.67	0	CART
P01.M03.PB	3	3808	24.84	38.5	4.88	CART
P01.M05.PB	5	2139	15.19	30.76	1.68	CART
P05.M30.PB	30	3340	46.89	66.38	16.65	CART
P10.M03.PB	3	610	29.02	56.39	8.03	CART
P02.M02.PB	2	1138	19.42	40.07	7.38	CART
P03.M36.PB	36	1590	68.93	61.01	14.03	CART
P01.M48.PB	48	837	43.01	50.18	12.9	CART
P03.M48.PB	48	856	14.14	14.02	29.56	Non-CART
P05.M36.PB	36	467	8.78	10.71	41.76	Non-CART
P05.M06.PB	6	1282	9.59	11.93	11	Non-CART
P05.M01.BM	1	5652	27.71	18.42	21.87	Non-CART
P09.M09.PB	9	1926	9.09	8.72	10.07	Non-CART
P01.M09.PB	9	2979	8.09	8.66	17.69	Non-CART
P02.M21.PB	21	2672	8.27	25.71	19.27	Non-CART
P09.M01.PB	1	3802	27.01	27.99	32.67	Non-CART
P06.M05.BM	5	3090	8.09	8.48	14.11	Non-CART
P01.M07.PB	7	3114	6.17	9.25	12.97	Non-CART
P09.M06.BM	6	7686	10.11	13.97	11.2	Non-CART
P09.M03.PB	3	3698	21.58	13.52	20.58	Non-CART
P01.M01.PB	1	10208	31.83	15.48	35.8	Non-CART
P03.M01.BM	1	798	20.93	15.41	12.53	Non-CART
P01.M0.PROD	0	6317	37.8	47.62	58.97	Non-CART
P08.M02.BM	2	4358	11.73	16.52	17.85	Non-CART
P01.M60.PB	60	3413	10.52	21.51	42.87	Non-CART
P06.M01.BM	1	3229	27.59	31.9	34.13	Non-CART
P01.M05.BM	5	2813	15.18	11.84	20.62	Non-CART
P02.M15.BM	15	2594	10.64	32.27	30.72	Non-CART
P02.M0.PROD	0	413	45.28	75.79	71.19	Non-CART
P06.M18.PB	18	1947	4.73	6.42	22.55	Non-CART
P06.M7.5.BM	7	1493	13.93	14.8	10.52	Non-CART
P05.M12.BM	12	2601	10.61	13.53	21.88	Non-CART
P01.M03.BM	3	363	14.88	11.85	7.71	Non-CART
P02.M01.BM	1	139	16.55	13.67	8.63	Non-CART
P03.M06.BM	6	140	10	7.14	4.29	Non-CART
P10.M04.BM	4	4307	8.82	10.31	15.93	Non-CART
P11.M03.PB	3	236	11.86	9.32	4.66	Non-CART
P08.M03.PB	3	265	9.81	10.19	7.92	Non-CART
P02.M05.BM	5	262	4.2	13.74	9.16	Non-CART
P03.M06.PB	6	1070	4.58	23.36	24.21	Non-CART
P01.M03.PB	3	3125	46.69	31.84	70.53	Non-CART
P01.M05.PB	5	2172	21.69	29.05	53.22	Non-CART
P05.M30.PB	30	1376	7.85	24.85	78.56	Non-CART
P10.M03.PB	3	626	14.22	44.73	38.98	Non-CART
P02.M02.PB	2	751	12.52	36.22	39.28	Non-CART
P03.M36.PB	36	3158	7.28	23.34	60.58	Non-CART
P01.M48.PB	48	2474	7.4	27.04	75.1	Non-CART

## Sheet: Fig.S8C_CART_Perc
CAR (% of CD3+)
	Time (month)	CPL04	CPL06	CPL14	CPL19	CPL02	CPL05	CPL07	CPL09	CPL08	CPL11
	1	9.0461	11.9917	9.89784							7.70848
	2	1.56	5.39			1.92		8.86	40.4825	31.4217	0.24
	3			1.14		0.42	8.47		15.95
	5	0.418933	1.47212
	6			0.437882							0.181935
	7					0.575
	9				0.64
	14							1.645
	15										0.259218
	18			0.172519	0.569547
	21	0.150688	0.307873	0.59
	24			0.196							0.13
	30				0.36
	36	0.05	0.3	0.23	0.24
	48		0.24	0.589
	72		0.122744
