# Supplementary material for: Transcriptional signatures associated with persisting CD19 CAR-T cells in children with leukemia
Source: Nat Med. 2023 Jul 6;29(7):1700–9. doi: 10.1038/s41591-023-02415-3 (PMC10353931; doi:10.1038/s41591-023-02415-3)
Supplement: Source Data Fig. 2 — Source data for timecourse flow-based immunophenotyping. [file 41591_2023_2415_MOESM4_ESM.xlsx]

## Sheet: Fig. 2D
CD4 (% of CD3+ CAR+)
	Time (Month)	P02	P01	P03	P05	P09	P13	P08	P11	P10	P06
	1	21.6	13.35	36.7	-	-	-	-	-	-	14.35
	2	14.5	11.8	-	-	1.5	-	5.07	4.21	14.85	27.4
	3	-	-	11.8	-	-	7.97	-	2.28	-	-
	5	21.6	10.7	-	-	-	-	-	-	-	-
	6	-	-	10.5	-	-	-	-	-	-	7.59
	7	-	-	-	-	3.04	-	-	-	-	-
	9	-	-	-	6	-	-	-	-	-	-
	14	-	-	-	-	-	-	3.85	-	-	-
	15	-	-	-	-	-	-	-	-	-	8.9
	18	-	-	6.9	0.6	-	-	-	-	-	-
	21	20.6	9.71	83	-	-	-	-	-	-	-
	24	-	-	23	-	-	-	-	-	-	2
	30	-	-	-	13	-	-	-	-	-	-
	36	29	8	4	2	-	-	-	-	-	-
	48	-	5	9	-	-	-	-	-	-	-
	72	-	4.66	-	-	-	-	-	-	-	-

## Sheet: Fig. 2E
CD8 (% of CD3+ CAR+)
	Time (Month)	P02	P01	P03	P05	P09	P13	P08	P11	P10	P06
	1	54.9	70.7	54.6	-	-	-	-	-	-	30.8
	2	78.7	78.9	-	-	44.2	-	86	88.1	72.5	36.1
	3	-	-	79.4	-		76		92.7	-	-
	5	71.6	82.6	-	-	-	-	-	-	-	-
	6	-	-	74.4	-		-	-	-	-	36
	7	-	-	-	-	38.3	-	-	-	-	-
	9	-	-	-	58	-	-	-	-	-	-
	14	-	-	-	-	-	-	44.9	-	-	-
	15	-	-	-	-	-	-	-	-	-	31.8
	18	-	-	59.5	56.4	-	-	-	-	-	-
	21	28.3	62.3	19	-	-	-	-	-	-	-
	24	-	-	44	-	-	-	-	-	-	40
	30	-	-	-	37	-	-	-	-	-	-
	36	8	62	34	46	-	-	-	-	-	-
	48	-	21	15	-	-	-	-	-	-	-
	72	-	26	-	-	-	-	-	-	-	-

## Sheet: Fig. 2F
dnT (% of CD3+ CAR+)
	Time (Month)	P02	P01	P03	P05	P09	P13	P08	P11	P10	P06
	1	21.1	12.28	7.04	-	-	-	-	-	-	53.63
	2	3.05	2.93	-	-	54.2	-	1.86	2.82	10.41	34.9
	3	-	-	4.41	-	-	13.44	-	0.98	-	-
	5	5.77	2.01		-	-	-	-	-	-	-
	6	-	-	11.6	-	-		-	-	-	55.1
	7	-	-	-	-	54.38	-	-	-	-	-
	9	-	-	-	35	-	-	-	-	-	-
	14	-	-	-	-	-	-	37.4	-	-	-
	18	-	-	31.9	42.8	-	-	-	-	-	-
	21	49.4	25.5	16	-	-	-	-	-	-	-
	24	-	-	31	-	-	-	-	-	-	58
	30		-	-	49	-	-	-	-	-	-
	36	63	29	61	51	-	-	-	-	-	-
	48	-	73	76	-	-	-	-	-	-	-
	72	-	72.7	-	-	-	-	-	-	-	-
